# Supplementary material for: Epigenetic scores of blood-based proteins as biomarkers of general cognitive function and brain health
Source: Clin Epigenetics. 2024 Mar 25;16:46. doi: 10.1186/s13148-024-01661-7 (PMC10962132; doi:10.1186/s13148-024-01661-7)
Supplement: Supplementary file 3 — Additional file 3: Table S1. Descriptive statistics for cognitive tests in Generation Scotland. Table S2. Descriptive statistics for cognitive tests in LBC1936. Table S3. Descriptive statistics for cognitive tests in LBC1921. Table S4. Descriptive statistics for brain MRI measures in LBC1936. Table S5. Descriptive statistics for Dementia. Table S6. Fit measures for measurement models of general cognition in all three cohorts. Table S7. Cognitive test loadings on General cognitive function in all three cohorts. Table S8. Fit measures for MRI measure of brain health measurement models in LBC1936. Table S9. Loadings for MRI measures of brain health onto intercept and slope in LBC1936. Table S10. Descriptive statistics for Generation Scotland covariates. Table S11. Descriptive statistics for LBC1936 covariates. Table S12. Descriptive statistics for LBC1921 covariates. Table S13. Results from cognitive function models in GS, LBC1936 and LBC1921. Table S14. Meta-analysis of cognitive function associations with 84 EpiScores in GS, LBC1921, and LBC1936. Table S15. Biological function and pathway look-up in UniProt and Reactome databases of significant protein EpiScores. Table S16. Results from cognitive change models in LBC1936 and LBC1921. Table S17. Summary of associations with cognitive function in all 3 cohorts. Table S18. Results from LBC1936 global MRI measures at baseline (intercept). Table S19. LBC1936 global MRI measures across four waves in association with 84 EpiScores. Table S20. Summary of LBC1936 EpiScore associations with MRI measures of Brain health. Table S21. Logistic regression analysis results testing EpiScore associations with binary dementia diagnosis in GS, LBC1936 and LBC1921. Table S22. coxPH analysis results testing associations between 84 EpiScores and time-to-dementia in GS and LBC1936. Table S23. Mixed effects cox analysis results testing associations between 84 EpiScores and time-to-dementia in GS while accounting for family structure. Table S2 [file 13148_2024_1661_MOESM3_ESM.xlsx]

## Sheet: Supplementary table 1
Supplementary table 1: Descriptive statistics for cognitive tests in Geneeration Scotland
Test	N	Mean	SD	Missing	Range	Cohort
Digit symbol	21234	72.23	17.0493	290	13-131	Generation Scotland
Verbal total	21214	39.6362	11.5678	310	2-80	Generation Scotland
Vocabulary	21052	30.1343	4.60532	472	14-44	Generation Scotland
Logical memory	21221	31.064	7.93725	303	4-50	Generation Scotland

## Sheet: Supplementary table 2
Supplementary table 2: Descriptive statistics for cognitive tests in LBC1936
Test	Wave	N	Mean	SD	Missing	Range	Cohort
Digit symbol backwards	1	1090	7.73486	2.26288	1	2 - 14	LBC1936
Digit symbol backwards	2	866	7.81409	2.28922	225	2 - 14	LBC1936
Digit symbol backwards	3	695	7.76835	2.37352	396	2 - 14	LBC1936
Digit symbol backwards	4	548	7.55839	2.1773	543	2 - 14	LBC1936
Digit symbol backwards	5	426	7.19014	2.33016	665	0 - 13	LBC1936
Matrix Reasoning	1	1086	13.4945	5.1314	5	4 - 24	LBC1936
Matrix Reasoning	2	863	13.175	4.96397	228	3 - 25	LBC1936
Matrix Reasoning	3	689	13.0392	4.90905	402	3 - 25	LBC1936
Matrix Reasoning	4	535	12.9047	5.03288	556	1 - 25	LBC1936
Matrix Reasoning	5	418	12.9258	5.21957	673	3 - 25	LBC1936
Block design	1	1085	33.7889	10.3217	6	10 - 65	LBC1936
Block design	2	864	33.6377	10.0777	227	10 - 66	LBC1936
Block design	3	691	32.1838	9.95189	400	3 - 66	LBC1936
Block design	4	535	31.2	9.6339	556	0 - 63	LBC1936
Block design	5	420	29.9	9.59935	671	2 - 62	LBC1936
Digit symbol	1	1086	56.5994	12.9327	5	14 - 98	LBC1936
Digit symbol	2	862	56.4002	12.3099	229	15 - 94	LBC1936
Digit symbol	3	685	53.8088	12.9329	406	14 - 89	LBC1936
Digit symbol	4	535	51.2411	13.0078	556	12 - 89	LBC1936
Digit symbol	5	418	50.9809	12.7897	673	15 - 81	LBC1936
Symbol search	1	1084	24.7555	6.28518	7	2 - 49	LBC1936
Symbol search	2	862	24.609	6.17526	229	3 - 45	LBC1936
Symbol search	3	687	24.6041	6.45621	404	3 - 53	LBC1936
Symbol search	4	528	22.7311	6.6275	563	2 - 50	LBC1936
Symbol search	5	415	22.212	6.92983	676	-1 - 40	LBC1936
National adult reading test	1	1089	34.4821	8.15452	2	1 - 50	LBC1936
National adult reading test	2	864	34.3796	8.17547	227	1 - 50	LBC1936
National adult reading test	3	695	35.0245	8.02702	396	5 - 49	LBC1936
National adult reading test	4	546	35.5916	8.19218	545	6 - 50	LBC1936
National adult reading test	5	426	36.0516	7.81324	665	8 - 49	LBC1936
Logical memory	1	1087	71.4609	17.9649	4	0 - 117	LBC1936
Logical memory	2	864	74.3021	17.879	227	5 - 116	LBC1936
Logical memory	3	688	74.577	19.2018	403	5 - 116	LBC1936
Logical memory	4	542	72.7103	20.395	549	0 - 122	LBC1936
Logical memory	5	421	72.1473	21.521	670	2 - 118	LBC1936
Verbal paired associates	1	1050	26.4429	9.13259	41	0 - 40	LBC1936
Verbal paired associates	2	843	27.1827	9.46087	248	0 - 40	LBC1936
Verbal paired associates	3	663	26.4103	9.55762	428	1 - 40	LBC1936
Verbal paired associates	4	497	27.1408	9.55461	594	0 - 40	LBC1936
Verbal paired associates	5	380	27.3684	9.54208	711	0 - 40	LBC1936
Inspection time	1	1041	112.14	11	50	46 - 140	LBC1936
Inspection time	2	838	111.223	11.7885	253	32 - 140	LBC1936
Inspection time	3	654	110.136	12.5536	437	49 - 136	LBC1936
Inspection time	4	465	106.959	13.6013	626	37 - 132	LBC1936
Inspection time	5	382	106.034	12.7245	709	61 - 136	LBC1936
Four choice reaction time	1	1084	0.642107	0.0857802	7	0.45 - 1.13	LBC1936
Four choice reaction time	2	865	0.649272	0.0898421	226	0.45 - 1.29	LBC1936
Four choice reaction time	3	685	0.678844	0.102754	406	0.46 - 1.31	LBC1936
Four choice reaction time	4	543	0.706031	0.113613	548	0.46 - 1.34	LBC1936
Four choice reaction time	5	423	0.722026	0.120251	668	0.49 - 1.24	LBC1936
Spatial span	1	1084	14.7177	2.83195	7	5 - 24	LBC1936
Spatial span	2	861	14.6945	2.76201	230	5 - 23	LBC1936
Spatial span	3	690	14.6159	2.72845	401	6 - 22	LBC1936
Spatial span	4	536	14.1306	2.71818	555	7 - 23	LBC1936
Spatial span	5	421	13.8931	2.85114	670	3 - 21	LBC1936
Verbal fluency	1	1087	42.4177	12.5379	4	10 - 83	LBC1936
Verbal fluency	2	865	43.1803	12.9402	226	6 - 90	LBC1936
Verbal fluency	3	696	42.898	12.7646	395	6 - 86	LBC1936
Verbal fluency	4	547	43.6106	13.3337	544	13 - 83	LBC1936
Verbal fluency	5	426	43.554	12.6897	665	4 - 80	LBC1936
Wechsler test of reading	1	1089	41.0211	7.17485	2	8 - 50	LBC1936
Wechsler test of reading	2	864	41.0104	6.96681	227	5 - 50	LBC1936
Wechsler test of reading	3	694	41.0922	7.02172	397	8 - 50	LBC1936
Wechsler test of reading	4	546	41.6282	7.03328	545	12 - 50	LBC1936
Wechsler test of reading	5	426	42.1901	6.60652	665	18 - 50	LBC1936

## Sheet: Supplementary table 3
Supplementary table 3: Descriptive statistics for cognitive tests in LBC1921
Test	Wave	N	Mean	SD	Missing	Range	Cohort
Verbal fluency	1	546	39.9982	12.328	23	6-77	LBC1921
Verbal fluency	2	320	39.7594	12.7445	249	11-77	LBC1921
Verbal fluency	3	207	40.0338	12.2512	362	13-76	LBC1921
Verbal fluency	4	126	39.3889	13.3104	443	11-77	LBC1921
Verbal fluency	5	59	39.0508	13.8582	510	8-72	LBC1921
Ravens matrices	1	543	31.1639	8.80083	26	7-52	LBC1921
Ravens matrices	2	317	29.6593	9.19982	252	3-51	LBC1921
Ravens matrices	3	202	27.8119	9.19789	367	5-47	LBC1921
Ravens matrices	4	118	26.161	8.68929	451	8-47	LBC1921
Ravens matrices	5	54	25.8519	8.10173	515	11-43	LBC1921
National adult reading test	1	548	34.1606	8.30848	21	9-49	LBC1921
National adult reading test	2	320	35.25	7.65723	249	13-49	LBC1921
National adult reading test	3	206	35.432	7.94203	363	11-48	LBC1921
National adult reading test	4	123	36.3496	7.25076	446	17-48	LBC1921
Logical memory	1	548	31.6405	12.8077	21	2-73	LBC1921
Logical memory	2	320	32.9594	14.3975	249	1-75	LBC1921
Logical memory	3	207	32.8309	14.6664	362	1-85	LBC1921
Logical memory	4	128	32.9453	16.7681	441	0-77	LBC1921
Logical memory	5	59	34.8136	18.8684	510	3-83	LBC1921

## Sheet: Supplementary table 4
Supplementary table 4: Descriptive statistics for brain MRI measures in LBC1936
Measure	Wave	N	Mean	SD	Missing	Range	Cohort
Intrcranial volume (mm3)	2	697	1.45064e+06	140462	394	1059966 - 1876420	LBC1936
Total brain volume (mm3)	2	658	988971	89437.4	433	730751.43 - 1264608.52	LBC1936
Total brain volume (mm3)	3	476	973752	90629.5	615	712210.43 - 1248294.06	LBC1936
Total brain volume (mm3)	4	382	963528	89079.4	709	702959.53 - 1227385.39	LBC1936
Total brain volume (mm3)	5	301	947224	87099.4	790	702114.86 - 1182018.72	LBC1936
White matter hyperintensity volume (mm3)	2	672	12062.5	12840.6	419	0 - 98378	LBC1936
White matter hyperintensity volume (mm3)	3	476	16340.4	15621.1	615	36 - 92080	LBC1936
White matter hyperintensity volume (mm3)	4	382	19779.1	17285.4	709	552 - 101238	LBC1936
White matter hyperintensity volume (mm3)	5	301	21458.3	18246.4	790	786 - 108132	LBC1936
Grey matter volume (mm3)	2	658	471555	44707.8	433	366423.96 - 616236.61	LBC1936
Grey matter volume (mm3)	3	476	464678	43462.6	615	347811.05 - 593406.84	LBC1936
Grey matter volume (mm3)	4	382	463070	45022.3	709	327650.85 - 624006.15	LBC1936
Grey matter volume (mm3)	5	301	445531	43347.7	790	273419.98 - 580192.77	LBC1936
Normal appearing white matter volume (mm3)	2	658	475010	50663.6	433	301681.36 - 668774.71	LBC1936
Normal appearing white matter volume (mm3)	3	476	463466	53436.7	615	279666.83 - 651542.15	LBC1936
Normal appearing white matter volume (mm3)	4	382	455877	54000	709	222377.18 - 668132.84	LBC1936
Normal appearing white matter volume (mm3)	5	301	453124	54354.1	790	256467.84 - 638024.94	LBC1936

## Sheet: Supplementary table 5
Supplementary table 5: Descriptive statistics for Dementia
Dementia	No. of participants	No. of females	No. of males	Cohort
Yes	235	157	78	Generation Scoltand
No	7555	4459	3096	Generation Scoltand
Yes	108	48	60	LBC1936
No	672	323	349	LBC1936
Yes	110	41	69	LBC1921
No	452	194	258	LBC1921

## Sheet: Supplementary table 6
Supplementary table 6: Fit measures for measurement models of general cognition in all three cohorts
Cohort	CFI	TLI	RMSEA	SRMR
LBC1936	0.958	0.957	0.029	0.061
Generation Scotland	0.734	0.202	0.219	0.066
LBC1921	0.969	0.97	0.037	0.082

## Sheet: Supplementary table 7
Supplementary table 7: Cognitive test loadings on General cognitive function in all three cohorts
Cohort	Test	Intercept	Slope
Generation Scotland	Logical memory	0.355	NA
Generation Scotland	Verbal total	0.656	NA
Generation Scotland	Digit symbol	0.334	NA
Generation Scotland	Vocabulary	0.549	NA
LBC1936	Block design	0.702	0.975
LBC1936	Matrix reasoning	0.792	1
LBC1936	Span total	0.642	1
LBC1936	NART	0.685	0.474
LBC1936	WTAR	0.679	0.438
LBC1936	Verbal fluency	0.534	0.825
LBC1936	Verbal paired associates	0.543	0.689
LBC1936	Logical memory	0.615	0.764
LBC1936	Digit backwards	0.722	1
LBC1936	Symbol search	0.788	0.94
LBC1936	Digit symbol	0.668	0.927
LBC1936	Inspection time	0.491	0.92
LBC1936	Four choice reaction time	0.526	0.889
LBC1921	Verbal fluency	0.631	0.848
LBC1921	National adult reading test	0.81	1
LBC1921	Logical memory	0.533	0.854
LBC1921	Ravens Matrices	0.691	1

## Sheet: Supplementary table 8
Supplementary table 8: Fit measures for MRI measure of brain health measurement models in LBC1936
Measure	CFI	TLI	RMSEA	SRMR
Grey mattervolume	0.941	0.924	0.101	0.035
Total Brain volume	0.992	0.99	0.044	0.016
Normal appearing white matter volume	0.994	0.992	0.034	0.017
White matter hyperintensity volume	0.937	0.919	0.099	0.062

## Sheet: Supplementary table 9
Supplementary table 9: Loadings for MRI measures of brain health onto intercept and slope in LBC1936
Measure	Wave	Intecept	Slope
Grey matter volume	2	0.977	0
Grey matter volume	3	0.998	0.14
Grey matter volume	4	0.988	0.252
Grey matter volume	5	0.98	0.35
Total Brian volume	2	0.988	0
Total Brian volume	3	1.003	0.076
Total Brian volume	4	1.007	0.139
Total Brian volume	5	1.018	0.197
Normal appearing white matter volume	2	0.988	0
Normal appearing white matter volume	3	0.94	0.198
Normal appearing white matter volume	4	0.88	0.337
Normal appearing white matter volume	5	0.834	0.447
White matter hyperintensity volume	2	0.631	0
White matter hyperintensity volume	3	1.077	0.185
White matter hyperintensity volume	4	1.137	0.355
White matter hyperintensity volume	5	1.175	0.513

## Sheet: Supplementary table 10
Supplementary table 10: Descriptive statistics for Generation Scotland covariates
Covariate	N	Mean	SD	Missing	Range	Cohort
Age (years)	18413	47.5101	14.929	3111	17.08-98.5	Generation Scotland
Alcohol units (per week)	19444	10.8232	12.7114	2080	0-326	Generation Scotland
Scottish deprivation index rank	19942	3889	1856	1582	1-6505	Generation Scotland
Body Mass Index (kg/m2)	21378	26.6961	5.24346	146	10.49-71.35	Generation Scotland
Epigenetic smoking score	18413	14.3326	29.6999	3111	-43.44-155.83	Generation Scotland
		N	%
Sex	female	10833	58.8			Generation Scotland
	male	7580	41.2

[truncated: 16 more sheets: Supplementary table 11, Supplementary table 12, Supplementary table 13, Supplementary table 14, Supplementary table 15, Supplementary table 16, Supplementary table 17, Supplementary table 18, Supplementary table 19, Supplementary table 20, Supplementary table 21, Supplementary table 22, Supplementary table 23, Supplementary table 24, Supplementary table 25, Supplementary table 26]
